# Supplementary material for: Highly Sensitive and Selective Graphene Nanoribbon Based Enzymatic Glucose Screen-Printed Electrochemical Sensor
Source: Sensors (Basel). 2022 Dec 7;22(24):9590. doi: 10.3390/s22249590 (PMC9786066; doi:10.3390/s22249590)
Supplement: Supplementary file 1 [file sensors-22-09590-s001.zip]

Archive with 1 entries (1 files):
- sensors-2067364-supplementary.pdf
